# Supplementary material for: Dietary Habits and Nutrient Deficiencies in a Cohort of European Crohn’s Disease Adult Patients
Source: Int J Mol Sci. 2023 Jan 12;24(2):1494. doi: 10.3390/ijms24021494 (PMC9865585; doi:10.3390/ijms24021494)
Supplement: Supplementary file 1 [file ijms-24-01494-s001.zip]

Archive with 1 entries (1 files):
- ijms-2102006-supplementary File S1.pdf
